# Supplementary material for: Simulated Fermentation of Strong-Flavor Baijiu through Functional Microbial Combination to Realize the Stable Synthesis of Important Flavor Chemicals
Source: Foods. 2023 Feb 2;12(3):644. doi: 10.3390/foods12030644 (PMC9913964; doi:10.3390/foods12030644)
Supplement: Supplementary file 1 [file foods-12-00644-s001.zip]

Archive with 1 entries (1 files):
- foods-2154514-supplementary.pdf
